# Supplementary material for: Biological and clinical significance of radiomics features obtained from magnetic resonance imaging preceding pre-carbon ion radiotherapy in prostate cancer based on radiometabolomics
Source: Front Endocrinol (Lausanne). 2023 Oct 20;14:1272806. doi: 10.3389/fendo.2023.1272806 (PMC10644841; doi:10.3389/fendo.2023.1272806)
Supplement: Supplementary file 1 [file Table_1.xlsx]

## Sheet: Volcano plot
	FC	log2(FC)	raw.pval	#NAME?
L-Rhamnose	0.49538	-1.0134	0.013593	1.8667
Parapyruvate	0.49275	-1.0211	0.0030752	2.5121
N-Formyl-L-aspartate	0.48756	-1.0363	0.0014651	2.8341
Methyl(indol-3-yl)acetate	0.48481	-1.0445	0.020419	1.69
1,4-Dihydroxybenzene	0.47714	-1.0675	0.00064482	3.1906
D-Ribulose5-phosphate	0.47242	-1.0819	0.00122	2.9136
Glycerol3-phosphate	0.47108	-1.0859	0.00066046	3.1802
3-(4-Hydroxyphenyl)pyruvate	0.45363	-1.1404	0.011606	1.9353
Argininosuccinicacid	0.45057	-1.1502	0.011714	1.9313
Terephthalate	0.44781	-1.159	4.94e-05	4.3063
D-Lombricine	0.44158	-1.1793	0.0046073	2.3366
Deoxyuridine	0.43829	-1.19	0.037203	1.4294
Hypoxanthine	0.43468	-1.202	0.00026558	3.5758
cis-Aconitate	0.43231	-1.2099	0.0013589	2.8668
Fructoselysine6-phosphate	0.42378	-1.2386	0.01206	1.9186
L-Methionine	0.4198	-1.2522	0.026529	1.5763
Acetyl-maltose	0.41976	-1.2524	0.04678	1.3299
Inosine	0.41846	-1.2568	0.019426	1.7116
2-Methylguanosine	0.41033	-1.2852	0.00026399	3.5784
4-Hydroxy-4-methylglutamate	0.40721	-1.2961	0.0043192	2.3646
N-Acetyl-D-glucosamine6-phosphate	0.40064	-1.3196	0.0047131	2.3267
N-Feruloylglycine	0.39934	-1.3243	0.0063627	2.1964
N2,N2-Dimethylguanosine	0.38082	-1.3928	0.0061398	2.2118
Uracil5-carboxylate	0.37733	-1.4061	0.0059346	2.2266
N-Glycoloyl-neuraminate	0.3722	-1.4258	0.0072491	2.1397
Glyceraldehyde3-phosphate	0.37191	-1.427	0.0059857	2.2229
Pyridoxal	0.3575	-1.484	0.0031402	2.503
5-Carboxy-2-oxohept-3-enedioate	0.34914	-1.5181	0.0056158	2.2506
D-Glucarate	0.33552	-1.5755	0.0082729	2.0823
beta-D-Fructose6-phosphate	0.33407	-1.5818	0.0018011	2.7445
Nopaline	0.32912	-1.6033	0.0020378	2.6908
Methylsalicylate	0.32676	-1.6137	0.0057912	2.2372
L-Glutamate	0.3122	-1.6794	0.010296	1.9873
6-TuliposideB	0.29745	-1.7493	0.00062115	3.2068
D-Fructuronate	0.29303	-1.7709	0.0023806	2.6233
D-Lysopine	0.28572	-1.8073	0.0029357	2.5323
2-Hydroxy-6-oxo-6-(2-hydroxyphenyl)-hexa-2,4-dienoate	0.28184	-1.8271	0.023842	1.6227
(2S,3R)-3-Hydroxybutane-1,2,3-tricarboxylate	0.27714	-1.8513	0.0025258	2.5976
3-Sulfolactate	0.27528	-1.8611	0.0018031	2.744
1-Methylhistidine	0.27218	-1.8774	5.03e-06	5.2986
Propanoylphosphate	0.25594	-1.9661	0.0087692	2.057
3-Sulfinylpyruvate	0.24893	-2.0062	0.024116	1.6177
2-Hydroxy-6-oxo-6-phenylhexa-2,4-dienoate	0.23945	-2.0622	0.028287	1.5484
3-[(1-Carboxyvinyl)oxy]benzoate	0.22648	-2.1425	0.014606	1.8355
Methanesulfonicacid	0.2176	-2.2003	0.021285	1.6719
5-(4-Acetoxybut-1-ynyl)-2,2'-bithiophene	0.21077	-2.2463	1.88e-05	4.7267
Benzonitrile	0.17824	-2.4881	0.011221	1.95
3-Phospho-D-glycerate	0.14477	-2.7882	0.012223	1.9128
D-Glucose1-phosphate	0.087656	-3.512	0.0028312	2.548

## Sheet: Enrichment analysis
Metabolite Set	Total	Hits	Expect	P value
Cysteine and methionine metabolism	33	3	0.279	0.00223
Histidine metabolism	16	2	0.135	0.00742
Glyoxylate and dicarboxylate metabolism	32	2	0.271	0.0284
Phenylalanine, tyrosine and tryptophan biosynthesis	4	1	0.0339	0.0335
D-Glutamine and D-glutamate metabolism	6	1	0.0508	0.0498
Nitrogen metabolism	6	1	0.0508	0.0498
